# Supplementary material for: Pomegranate Peel Extract Differently Modulates Gene Expression in Gingiva-Derived Mesenchymal Stromal Cells under Physiological and Inflammatory Conditions
Source: Int J Mol Sci. 2023 Oct 21;24(20):15407. doi: 10.3390/ijms242015407 (PMC10607867; doi:10.3390/ijms242015407)
Supplement: Supplementary file 1 [file ijms-24-15407-s001.zip]

Archive with 1 entries (1 files):
- ijms-2617898-supplementary.pdf
